# Supplementary material for: RtNAC055 promotes drought tolerance via a stomatal closure pathway linked to methyl jasmonate/hydrogen peroxide signaling in Reaumuria trigyna
Source: Hortic Res. 2024 Jan 3;11(2):uhae001. doi: 10.1093/hr/uhae001 (PMC10901477; doi:10.1093/hr/uhae001)
Supplement: Web_Material_uhae001 [file web_material_uhae001.zip]

Archive with 9 entries (9 files):
- Fig S1.pdf
- Fig S2.pdf
- Fig S3.pdf
- Fig S4.pdf
- Fig S5.pdf
- Fig S6.pdf
- Fig S7.pdf
- Fig S8.pdf
- Supplementary File-data files.docx
